# Supplementary material for: A Comparative Study for the Incorporation of 8-oxo-dATP in DNA by Human DNA Polymerases
Source: Int J Mol Sci. 2026 Mar 10;27(6):2537. doi: 10.3390/ijms27062537 (PMC13026661; doi:10.3390/ijms27062537)
Supplement: Supplementary file 1 [file ijms-27-02537-s001.zip]

Archive with 1 entries (1 files):
- ijms-4070488-supplementary.pdf
